# Supplementary material for: Chemical Composition, Antimicrobial and Antioxidant Bioautography Activity of Essential Oil from Leaves of Amazon Plant Clinopodium brownei (Sw.)
Source: Molecules. 2023 Feb 11;28(4):1741. doi: 10.3390/molecules28041741 (PMC9962765; doi:10.3390/molecules28041741)
Supplement: Supplementary file 1 [file molecules-28-01741-s001.zip]

Archive with 1 entries (1 files):
- molecules-2149615-supplementary.pdf
